# Supplementary material for: The Tobacco β-Cembrenediol: A Prostate Cancer Recurrence Suppressor Lead and Prospective Scaffold via Modulation of Indoleamine 2,3-Dioxygenase and Tryptophan Dioxygenase
Source: Nutrients. 2022 Apr 4;14(7):1505. doi: 10.3390/nu14071505 (PMC9003379; doi:10.3390/nu14071505)
Supplement: Supplementary file 1 [file nutrients-14-01505-s001.zip]

Archive with 1 entries (1 files):
- nutrients-1639875-supplementary.pdf
